# Supplementary material for: N-(5-Chloro-2-nitro­phen­yl)-2,2-di­methyl­propanamide
Source: Acta Crystallogr Sect E Struct Rep Online. 2012 Aug 25;68(Pt 9):o2771. doi: 10.1107/S1600536812027730 (PMC3435805; doi:10.1107/S1600536812027730)
Supplement: Supplementary file 1 [file e-68-o2771-sup1.cif]

##############################################################################
#                                                                            #
# This CIF contains the data in a paper accepted for publication in          #
# Acta Crystallographica Section E. It conforms to the requirements of       #
# Notes for Authors for Acta Crystallographica Section E, and has been       #
# peer reviewed under the auspices of the IUCr Commission on Journals.       #
#                                                                            #
# Full details of the Crystallographic Information File format               #
# are given in the paper "The Crystallographic Information File (CIF):       #
# a New Standard Archive File for Crystallography" by S. R. Hall, F. H.      #
# Allen and I. D. Brown [Acta Cryst. (1991), A47, 655-685].                  #
#                                                                            #
# The current version of the core CIF dictionary is obtainable from          #
# ftp://ftp.iucr.org/pub/cif_core.dic.                                       #
#                                                                            #
# Software is freely available for graphical display of the structure(s)     #
# in this CIF. For information consult the CIF software page                 #
# http://www.iucr.org/resources/cif/software.                                #
#                                                                            #
# This file may be used for bona fide research purposes within the           #
# scientific community so long as proper attribution is given to the journal # 
# article from which it was obtained.                                        #
#                                                                            #
##############################################################################
data_global
_audit_creation_method     'from SHELXL97 CIF and IUCr SHELXL97-template'
_journal_date_recd_electronic     2012-06-06
_journal_date_accepted     2012-06-19
_journal_name_full     'Acta Crystallographica, Section E'
_journal_year     2012
_journal_volume     68
_journal_issue      9
_journal_page_first     o2771
_journal_page_last     o2771
_journal_paper_category     QO
_journal_paper_doi     10.1107/S1600536812027730
_journal_coeditor_code     ZJ2083
_publ_contact_author_name     'Kai, Guo'
_publ_contact_author_address
;
College of Life Science and Pharmaceutical Engineering
Nanjing University of Technology
Puzhu South Road No.30 Nanjing
Nanjing 210009
People's Republic of China
;
_publ_contact_author_email     kaiguo@njut.edu.cn
_publ_contact_author_fax     '86 25  58139926'
_publ_contact_author_phone     '86 25  58139926'
_publ_section_title
;
<i>N</i>-(5-Chloro-2-nitrophenyl)-2,2-dimethylpropanamide
;
loop_
    _publ_author_name
    _publ_author_address
    'Zhang, Feng'
;
School of Pharmaceutical Sciences,
Nanjing University of Technology,
Puzhu South Road No. 30 Nanjing,
Nanjing 210009
People's Republic of China
;
    'Fang, Zheng'
;
School of Pharmaceutical Sciences,
Nanjing University of Technology,
Puzhu South Road No. 30 Nanjing,
Nanjing 210009
People's Republic of China
;
    'Zou, Bao-Hua'
;
School of Pharmaceutical Sciences,
Nanjing University of Technology,
Puzhu South Road No. 30 Nanjing,
Nanjing 210009
People's Republic of China
;
    'Kai, Guo'
;
College of Life Science and Pharmaceutical Engineering,
Nanjing University of Technology,
Puzhu South Road No. 30 Nanjing,
Nanjing 210009
People's Republic of China
;
data_I
_audit_creation_method     SHELXL-97
_chemical_name_systematic
;
<i>N</i>-(5-Chloro-2-nitrophenyl)-2,2-dimethylpropanamide
;
_chemical_name_common     ?
_chemical_formula_moiety     'C11 H12 Cl N2 O3'
_chemical_formula_sum     'C11 H12 Cl N2 O3'
_chemical_formula_iupac     'C11 H12 Cl N2 O3'
_chemical_formula_weight     255.68
_chemical_melting_point     ?
_symmetry_cell_setting     orthorhombic
_symmetry_space_group_name_H-M     'P n m a'
_symmetry_space_group_name_Hall     '-P 2ac 2n'
loop_
    _symmetry_equiv_pos_as_xyz
    'x, y, z'
    '-x+1/2, -y, z+1/2'
    'x+1/2, -y+1/2, -z+1/2'
    '-x, y+1/2, -z'
    '-x, -y, -z'
    'x-1/2, y, -z-1/2'
    '-x-1/2, y-1/2, z-1/2'
    'x, -y-1/2, z'
_cell_length_a     10.401(2)
_cell_length_b     7.0280(14)
_cell_length_c     17.106(3)
_cell_angle_alpha     90.00
_cell_angle_beta     90.00
_cell_angle_gamma     90.00
_cell_volume     1250.4(4)
_cell_formula_units_Z     4
_cell_measurement_reflns_used     25
_cell_measurement_theta_min     9
_cell_measurement_theta_max     12
_cell_measurement_temperature     293(2)
_exptl_crystal_description     block
_exptl_crystal_colour     colorless
_exptl_crystal_size_max     0.30
_exptl_crystal_size_mid     0.20
_exptl_crystal_size_min     0.10
_exptl_crystal_density_diffrn     1.358
_exptl_crystal_density_meas     ?
_exptl_crystal_density_method     'not measured'
_exptl_crystal_F_000     532
_exptl_absorpt_coefficient_mu     0.303
_exptl_absorpt_correction_type     psi-scan
_exptl_absorpt_process_details     '(North <i>et al.</i>, 1968)'
_exptl_absorpt_correction_T_min     0.9145
_exptl_absorpt_correction_T_max     0.9703
_exptl_special_details
;
;
_diffrn_ambient_temperature     293(2)
_diffrn_radiation_type     MoK\a
_diffrn_radiation_wavelength     0.71073
_diffrn_radiation_source     'fine-focus sealed tube'
_diffrn_radiation_monochromator     graphite
_diffrn_measurement_device_type     'Enraf--Nonius CAD-4'
_diffrn_measurement_method     \w/2\q
_diffrn_detector_area_resol_mean     ?
_diffrn_reflns_number     2432
_diffrn_reflns_av_R_equivalents     0.0691
_diffrn_reflns_av_sigmaI/netI     0.0565
_diffrn_reflns_theta_min     2.29
_diffrn_reflns_theta_max     25.38
_diffrn_reflns_theta_full     25.38
_diffrn_measured_fraction_theta_max     0.990
_diffrn_measured_fraction_theta_full     0.990
_diffrn_reflns_limit_h_min     0
_diffrn_reflns_limit_h_max     12
_diffrn_reflns_limit_k_min     -8
_diffrn_reflns_limit_k_max     0
_diffrn_reflns_limit_l_min     -20
_diffrn_reflns_limit_l_max     20
_diffrn_standards_number     3
_diffrn_standards_interval_count     200
_diffrn_standards_interval_time     2
_diffrn_standards_decay_%     1
_refine_special_details
;
Refinement of <i>F</i>^2^ against ALL reflections. The weighted <i>R</i>-factor
<i>wR</i> and goodness of fit <i>S</i> are based on <i>F</i>^2^, conventional
<i>R</i>-factors <i>R</i> are based on <i>F</i>, with <i>F</i> set to zero for
negative <i>F</i>^2^. The threshold expression of <i>F</i>^2^ >
\s(<i>F</i>^2^) is used only for calculating <i>R</i>-factors(gt) <i>etc</i>.
and is not relevant to the choice of reflections for refinement.
<i>R</i>-factors based on <i>F</i>^2^ are statistically about twice as large
as those based on <i>F</i>, and <i>R</i>- factors based on ALL data will be
even larger.
;
_reflns_number_total     1244
_reflns_number_gt     643
_reflns_threshold_expression     I>2sigma(I)
_refine_ls_structure_factor_coef     Fsqd
_refine_ls_matrix_type     full
_refine_ls_R_factor_all     0.1274
_refine_ls_R_factor_gt     0.0636
_refine_ls_wR_factor_gt     0.1492
_refine_ls_wR_factor_ref     0.1790
_refine_ls_goodness_of_fit_ref     1.002
_refine_ls_restrained_S_all     1.002
_refine_ls_number_reflns     1244
_refine_ls_number_parameters     94
_refine_ls_number_restraints     0
_refine_ls_hydrogen_treatment     constr
_refine_ls_weighting_scheme     calc
_refine_ls_weighting_details
         'calc w=1/[\s^2^(Fo^2^)+(0.0840P)^2^+0.0000P] where P=(Fo^2^+2Fc^2^)/3'
_atom_sites_solution_hydrogens     geom
_atom_sites_solution_primary     direct
_atom_sites_solution_secondary     difmap
_refine_ls_shift/su_max     0.000
_refine_ls_shift/su_mean     0.000
_refine_diff_density_max     0.238
_refine_diff_density_min     -0.220
_refine_ls_extinction_method     none
_refine_ls_extinction_coef     ?
loop_
    _atom_type_symbol
    _atom_type_description
    _atom_type_scat_dispersion_real
    _atom_type_scat_dispersion_imag
    _atom_type_scat_source
    'C' 'C' 0.0033 0.0016
                         'International Tables Vol C Tables 4.2.6.8 and 6.1.1.4'
    'H' 'H' 0.0000 0.0000
                         'International Tables Vol C Tables 4.2.6.8 and 6.1.1.4'
    'N' 'N' 0.0061 0.0033
                         'International Tables Vol C Tables 4.2.6.8 and 6.1.1.4'
    'O' 'O' 0.0106 0.0060
                         'International Tables Vol C Tables 4.2.6.8 and 6.1.1.4'
    'Cl' 'Cl' 0.1484 0.1585
                         'International Tables Vol C Tables 4.2.6.8 and 6.1.1.4'
_computing_data_collection     'CAD-4 Software (Enraf--Nonius, 1989)'
_computing_cell_refinement     'CAD-4 Software (Enraf--Nonius, 1989)'
_computing_data_reduction     'XCAD4 (Harms & Wocadlo, 1995)'
_computing_structure_solution     'SHELXS97 (Sheldrick, 2008)'
_computing_structure_refinement     'SHELXL97 (Sheldrick, 2008)'
_computing_molecular_graphics     'SHELXTL (Sheldrick, 2008)'
_computing_publication_material     'PLATON (Spek, 2009)'
loop_
    _atom_site_type_symbol
    _atom_site_label
    _atom_site_fract_x
    _atom_site_fract_y
    _atom_site_fract_z
    _atom_site_U_iso_or_equiv
    _atom_site_adp_type
    _atom_site_calc_flag
    _atom_site_refinement_flags
    _atom_site_occupancy
    _atom_site_symmetry_multiplicity
    _atom_site_disorder_assembly
    _atom_site_disorder_group
    Cl Cl 0.24447(9) 0.2500 0.50682(10) 0.0967(6) Uani d S 1 2 . .
    N N1 0.7748(5) 0.2500 0.3855(3) 0.0880(14) Uani d S 1 2 . .
    C C1 0.4982(4) 0.2500 0.5237(3) 0.0623(11) Uani d S 1 2 . .
    H H1A 0.4794 0.2500 0.5769 0.075 Uiso calc SR 1 2 . .
    O O1 0.7853(5) 0.2500 0.3151(3) 0.143(2) Uani d S 1 2 . .
    N N2 0.7290(3) 0.2500 0.5525(2) 0.0706(11) Uani d S 1 2 . .
    H H2A 0.8046 0.2500 0.5321 0.085 Uiso calc SR 1 2 . .
    O O2 0.8711(4) 0.2500 0.4258(3) 0.1202(15) Uani d S 1 2 . .
    C C2 0.4005(4) 0.2500 0.4726(3) 0.0664(12) Uani d S 1 2 . .
    O O3 0.6267(3) 0.2500 0.6688(2) 0.1179(16) Uani d S 1 2 . .
    C C3 0.4218(5) 0.2500 0.3921(3) 0.0824(15) Uani d S 1 2 . .
    H H3A 0.3541 0.2500 0.3565 0.099 Uiso calc SR 1 2 . .
    C C4 0.5469(7) 0.2500 0.3681(3) 0.0964(18) Uani d S 1 2 . .
    H H4A 0.5640 0.2500 0.3147 0.116 Uiso calc SR 1 2 . .
    C C5 0.6479(4) 0.2500 0.4186(3) 0.0732(13) Uani d S 1 2 . .
    C C6 0.6275(4) 0.2500 0.5004(3) 0.0585(11) Uani d S 1 2 . .
    C C7 0.7243(4) 0.2500 0.6321(3) 0.0720(14) Uani d S 1 2 . .
    C C8 0.8531(4) 0.2500 0.6754(3) 0.0802(15) Uani d S 1 2 . .
    C C9 0.9244(4) 0.4286(7) 0.6607(3) 0.156 Uani d . 1 1 . .
    H H9A 0.9438 0.4385 0.6060 0.233 Uiso calc R 1 1 . .
    H H9B 1.0029 0.4280 0.6902 0.233 Uiso calc R 1 1 . .
    H H9C 0.8726 0.5351 0.6763 0.233 Uiso calc R 1 1 . .
    C C10 0.8297(7) 0.2500 0.7644(4) 0.148(3) Uani d S 1 2 . .
    H H10A 0.9098 0.2500 0.7922 0.222 Uiso d SR 1 2 . .
    H H10B 0.7814 0.3615 0.7780 0.222 Uiso d PR 0.50 1 . .
loop_
    _atom_site_aniso_label
    _atom_site_aniso_U_11
    _atom_site_aniso_U_22
    _atom_site_aniso_U_33
    _atom_site_aniso_U_12
    _atom_site_aniso_U_13
    _atom_site_aniso_U_23
    Cl 0.0576(8) 0.0846(10) 0.1478(14) 0.000 -0.0208(7) 0.000
    N1 0.091(3) 0.067(3) 0.106(4) 0.000 0.027(3) 0.000
    C1 0.066(3) 0.043(2) 0.078(3) 0.000 -0.013(3) 0.000
    O1 0.168(4) 0.172(5) 0.089(3) 0.000 0.042(3) 0.000
    N2 0.062(2) 0.075(3) 0.074(3) 0.000 -0.001(2) 0.000
    O2 0.087(3) 0.146(4) 0.128(4) 0.000 0.040(3) 0.000
    C2 0.053(2) 0.045(2) 0.101(3) 0.000 -0.015(2) 0.000
    O3 0.060(2) 0.215(5) 0.078(2) 0.000 -0.0037(18) 0.000
    C3 0.088(4) 0.058(3) 0.101(4) 0.000 -0.038(3) 0.000
    C4 0.138(5) 0.072(4) 0.079(4) 0.000 -0.017(4) 0.000
    C5 0.068(3) 0.059(3) 0.093(4) 0.000 0.015(3) 0.000
    C6 0.061(2) 0.041(2) 0.074(3) 0.000 0.000(2) 0.000
    C7 0.048(2) 0.076(4) 0.092(4) 0.000 -0.011(3) 0.000
    C8 0.058(3) 0.071(3) 0.111(4) 0.000 -0.012(3) 0.000
    C9 0.156 0.156 0.156 0.000 0.000 0.000
    C10 0.132(6) 0.175(8) 0.136(6) 0.000 -0.015(5) 0.000
_geom_special_details
;
All e.s.d.'s (except the e.s.d. in the dihedral angle between two l.s. planes)
are estimated using the full covariance matrix. The cell e.s.d.'s are taken
into account individually in the estimation of e.s.d.'s in distances, angles
and torsion angles; correlations between e.s.d.'s in cell parameters are only
used when they are defined by crystal symmetry. An approximate (isotropic)
treatment of cell e.s.d.'s is used for estimating e.s.d.'s involving l.s.
planes.
;
loop_
    _geom_bond_atom_site_label_1
    _geom_bond_atom_site_label_2
    _geom_bond_site_symmetry_2
    _geom_bond_distance
    _geom_bond_publ_flag
    Cl C2 . 1.725(4) ?
    N1 O1 . 1.211(6) ?
    N1 O2 . 1.215(6) ?
    N1 C5 . 1.436(6) ?
    C1 C2 . 1.340(6) ?
    C1 C6 . 1.403(6) ?
    C1 H1A . 0.9300 ?
    N2 C7 . 1.363(6) ?
    N2 C6 . 1.381(5) ?
    N2 H2A . 0.8600 ?
    C2 C3 . 1.396(7) ?
    O3 C7 . 1.194(5) ?
    C3 C4 . 1.365(7) ?
    C3 H3A . 0.9300 ?
    C4 C5 . 1.360(7) ?
    C4 H4A . 0.9300 ?
    C5 C6 . 1.415(6) ?
    C7 C8 . 1.530(6) ?
    C8 C9 . 1.479(5) ?
    C8 C9 8_565 1.479(5) ?
    C8 C10 . 1.540(8) ?
    C9 H9A . 0.9600 ?
    C9 H9B . 0.9600 ?
    C9 H9C . 0.9600 ?
    C10 H10A . 0.9600 ?
    C10 H10B . 0.9600 ?
loop_
    _geom_angle_atom_site_label_1
    _geom_angle_atom_site_label_2
    _geom_angle_atom_site_label_3
    _geom_angle_site_symmetry_1
    _geom_angle_site_symmetry_3
    _geom_angle
    _geom_angle_publ_flag
    O1 N1 O2 . . 119.3(5) ?
    O1 N1 C5 . . 118.4(6) ?
    O2 N1 C5 . . 122.3(5) ?
    C2 C1 C6 . . 122.7(4) ?
    C2 C1 H1A . . 118.6 ?
    C6 C1 H1A . . 118.6 ?
    C7 N2 C6 . . 128.1(4) ?
    C7 N2 H2A . . 115.9 ?
    C6 N2 H2A . . 115.9 ?
    C1 C2 C3 . . 121.6(4) ?
    C1 C2 Cl . . 119.5(4) ?
    C3 C2 Cl . . 118.9(4) ?
    C4 C3 C2 . . 116.6(5) ?
    C4 C3 H3A . . 121.7 ?
    C2 C3 H3A . . 121.7 ?
    C5 C4 C3 . . 123.0(5) ?
    C5 C4 H4A . . 118.5 ?
    C3 C4 H4A . . 118.5 ?
    C4 C5 C6 . . 120.9(4) ?
    C4 C5 N1 . . 117.3(5) ?
    C6 C5 N1 . . 121.8(5) ?
    N2 C6 C1 . . 123.3(4) ?
    N2 C6 C5 . . 121.6(4) ?
    C1 C6 C5 . . 115.1(4) ?
    O3 C7 N2 . . 123.8(4) ?
    O3 C7 C8 . . 119.3(5) ?
    N2 C7 C8 . . 116.9(4) ?
    C9 C8 C9 . 8_565 116.1(5) ?
    C9 C8 C7 . . 110.8(3) ?
    C9 C8 C7 8_565 . 110.8(3) ?
    C9 C8 C10 . . 104.3(4) ?
    C9 C8 C10 8_565 . 104.3(4) ?
    C7 C8 C10 . . 109.9(5) ?
    C8 C9 H9A . . 109.5 ?
    C8 C9 H9B . . 109.5 ?
    H9A C9 H9B . . 109.5 ?
    C8 C9 H9C . . 109.5 ?
    H9A C9 H9C . . 109.5 ?
    H9B C9 H9C . . 109.5 ?
    C8 C10 H10A . . 110.7 ?
    C8 C10 H10B . . 108.8 ?
    H10A C10 H10B . . 109.5 ?
loop_
    _geom_torsion_atom_site_label_1
    _geom_torsion_atom_site_label_2
    _geom_torsion_atom_site_label_3
    _geom_torsion_atom_site_label_4
    _geom_torsion_site_symmetry_1
    _geom_torsion_site_symmetry_2
    _geom_torsion_site_symmetry_3
    _geom_torsion_site_symmetry_4
    _geom_torsion
    _geom_torsion_publ_flag
    C6 C1 C2 C3 . . . . 0.0000(10)
                                 ?
    C6 C1 C2 Cl . . . . 180.0 ?
    C1 C2 C3 C4 . . . . 0.0000(10)
                                 ?
    Cl C2 C3 C4 . . . . 180.0 ?
    C2 C3 C4 C5 . . . . 0.0000(10)
                                 ?
    C3 C4 C5 C6 . . . . 0.0000(10)
                                 ?
    C3 C4 C5 N1 . . . . 180.0000(10)
                                   ?
    O1 N1 C5 C4 . . . . 0.0000(10)
                                 ?
    O2 N1 C5 C4 . . . . 180.0000(10)
                                   ?
    O1 N1 C5 C6 . . . . 180.0 ?
    O2 N1 C5 C6 . . . . 0.0000(10)
                                 ?
    C7 N2 C6 C1 . . . . 0.0000(10)
                                 ?
    C7 N2 C6 C5 . . . . 180.0000(10)
                                   ?
    C2 C1 C6 N2 . . . . 180.0 ?
    C2 C1 C6 C5 . . . . 0.0000(10)
                                 ?
    C4 C5 C6 N2 . . . . 180.0 ?
    N1 C5 C6 N2 . . . . 0.0000(10)
                                 ?
    C4 C5 C6 C1 . . . . 0.0 ?
    N1 C5 C6 C1 . . . . 180.0 ?
    C6 N2 C7 O3 . . . . 0.000(2) ?
    C6 N2 C7 C8 . . . . 180.0000(10)
                                   ?
    O3 C7 C8 C9 . . . . -114.8(4) ?
    N2 C7 C8 C9 . . . . 65.2(4) ?
    O3 C7 C8 C9 . . . 8_565 114.8(4) ?
    N2 C7 C8 C9 . . . 8_565 -65.2(4) ?
    O3 C7 C8 C10 . . . . 0.000(2) ?
    N2 C7 C8 C10 . . . . 180.000(2) ?
loop_
    _geom_hbond_atom_site_label_D
    _geom_hbond_atom_site_label_H
    _geom_hbond_atom_site_label_A
    _geom_hbond_site_symmetry_A
    _geom_hbond_distance_DH
    _geom_hbond_distance_HA
    _geom_hbond_distance_DA
    _geom_hbond_angle_DHA
    _geom_hbond_publ_flag
    C10 H10A O3 3_556 0.96 2.35 3.294(8) 167 yes
