# Supplementary material for: N-(5-Chloro-2-nitro­phen­yl)-2,2-di­methyl­propanamide
Source: Acta Crystallogr Sect E Struct Rep Online. 2012 Aug 25;68(Pt 9):o2771. doi: 10.1107/S1600536812027730 (PMC3435805; doi:10.1107/S1600536812027730)
Supplement: Supplementary file 2 [file e-68-o2771-Isup2.hkl]

# 
# h,k,l, Fc-squared, Fo-squared, sigma(Fo-squared) and status flag 
# 
data_I
_shelx_title '    X in Pnma' 
_shelx_refln_list_code          4 
_shelx_F_calc_maximum      277.18 
_exptl_crystal_F_000       532.00 
_reflns_d_resolution_high  0.8292 
 
loop_ 
 _symmetry_equiv_pos_as_xyz 
 'x, y, z' 
 '-x+1/2, -y, z+1/2' 
 'x+1/2, -y+1/2, -z+1/2' 
 '-x, y+1/2, -z' 
 '-x, -y, -z' 
 'x-1/2, y, -z-1/2' 
 '-x-1/2, y-1/2, z-1/2' 
 'x, -y-1/2, z' 
 
_cell_length_a    10.4010 
_cell_length_b     7.0280 
_cell_length_c    17.1060 
_cell_angle_alpha  90.000 
_cell_angle_beta   90.000 
_cell_angle_gamma  90.000 
 
_shelx_F_squared_multiplier     1.000 
 
loop_ 
 _refln_index_h 
 _refln_index_k 
 _refln_index_l 
 _refln_F_squared_calc 
 _refln_F_squared_meas 
 _refln_F_squared_sigma 
 _refln_observed_status 
   2   0   0     7427.26     7363.78    150.52 o 
   4   0   0       59.32       68.79      6.72 o 
   6   0   0     1414.34     1361.53     23.72 o 
   8   0   0     1412.96     1588.32     31.44 o 
  10   0   0      131.95      153.52     16.28 o 
  12   0   0       13.28       10.03     10.10 o 
   2   1   0     1433.07     1231.98     13.07 o 
   4   1   0       59.15       74.16      5.05 o 
   6   1   0       10.50        4.50      3.06 o 
   8   1   0        5.43        5.32      1.28 o 
  10   1   0      143.57      145.23     11.04 o 
  12   1   0       36.05       35.91      7.46 o 
   0   2   0    76829.80    74240.49   1132.33 o 
   4   2   0      276.06      316.88     11.19 o 
   6   2   0      510.47      410.80     12.91 o 
   8   2   0     1105.93     1104.06     25.61 o 
  10   2   0       92.89       92.44      9.54 o 
  12   2   0       10.66        9.82      7.12 o 
   2   3   0        2.06        6.08      2.89 o 
   4   3   0        9.38       14.33      3.12 o 
   6   3   0       38.09       44.35      6.51 o 
   8   3   0        6.10        1.51      7.06 o 
  10   3   0       62.71       59.68      9.63 o 
   2   4   0     1192.49     1150.61     21.79 o 
   4   4   0      129.81      104.65      7.74 o 
   6   4   0      228.48      204.76     11.25 o 
   8   4   0      375.12      381.21     17.79 o 
  10   4   0       31.78       34.57      7.26 o 
   2   5   0       23.19       24.41      6.18 o 
   4   5   0       42.81       39.84      6.57 o 
   6   5   0        7.68       19.11      6.54 o 
   8   5   0        0.01        7.12      7.12 o 
  10   5   0       23.89       42.48     10.23 o 
   0   6   0     2290.75     2392.21     45.42 o 
   2   6   0      106.68      100.48     10.49 o 
   4   6   0       25.85       26.05      7.58 o 
   6   6   0       58.07       69.73     10.25 o 
   8   6   0       86.32       75.69     11.90 o 
   2   7   0        0.06       13.25      7.30 o 
   4   7   0       10.38       23.40      9.37 o 
   6   7   0        0.85        1.64      9.36 o 
   0   8   0      318.31      328.36     23.84 o 
   2   8   0        7.57       31.45     10.55 o 
   4   8   0        1.78       23.91      9.18 o 
   1   0   1     3069.38     2783.78    287.55 o 
   2   0   1      200.26      216.70      6.22 o 
   3   0   1       84.24       75.37      4.37 o 
   4   0   1      651.27      697.76      9.04 o 
   5   0   1       50.09       51.28      3.20 o 
   6   0   1        5.11        6.93      2.42 o 
   7   0   1       63.57       60.08      5.85 o 
   8   0   1      237.89      263.79     11.63 o 
   9   0   1       25.30       36.51      8.73 o 
  10   0   1       64.95       70.58     11.61 o 
  11   0   1        5.30       11.87     12.49 o 
  12   0   1        1.18        9.75      5.15 o 
   0   1   1      207.82      214.87      8.64 o 
   1   1   1     3070.44     3165.96     21.15 o 
   2   1   1       29.12       23.98      2.73 o 
   3   1   1      681.63      676.61      9.21 o 
   4   1   1      179.62      169.40      7.00 o 
   5   1   1     1668.80     1463.54     31.16 o 
   6   1   1       58.06       51.73      3.48 o 
   7   1   1      159.75      183.15      6.74 o 
   8   1   1       39.52       43.73      6.99 o 
   9   1   1        1.43        1.63      3.90 o 
  10   1   1        1.74        6.94      4.42 o 
  11   1   1       54.33       51.03      6.30 o 
  12   1   1        1.29        0.54      4.37 o 
   2   2   1      611.27      602.59     16.23 o 
   3   2   1      112.87      102.12      4.69 o 
   4   2   1        0.84       13.88      6.42 o 
   5   2   1      125.59      142.01      5.16 o 
   6   2   1       30.10       22.80      2.89 o 
   7   2   1       14.63       11.07      3.00 o 
   8   2   1      216.03      244.60      9.45 o 
   9   2   1       16.90       17.58      4.90 o 
  10   2   1       27.97       28.49      7.56 o 
  11   2   1        5.07        3.41      4.82 o 
  12   2   1        0.98        0.28      4.52 o 
   0   3   1      486.04      487.31      8.38 o 
   1   3   1      302.76      299.54      6.34 o 
   2   3   1      222.49      254.81     12.76 o 
   3   3   1       33.20       36.32      3.11 o 
   4   3   1        7.63        2.27      2.27 o 
   5   3   1      855.53      783.67     24.66 o 
   6   3   1       74.10       86.02      4.53 o 
   7   3   1      114.01      107.38      6.88 o 
   8   3   1       25.62       38.16      5.74 o 
   9   3   1        1.83        5.43      5.26 o 
  10   3   1        0.87        1.64      4.80 o 
  11   3   1       27.68       33.03      6.69 o 
   1   4   1      808.13      755.83     20.97 o 
   2   4   1       13.45       18.08      4.32 o 
   3   4   1       14.70       18.67      2.84 o 
   4   4   1        3.85        6.88      2.63 o 
   5   4   1       31.32       31.42      3.44 o 
   6   4   1       24.15       30.52      4.62 o 
   7   4   1       11.00        8.18      4.04 o 
   8   4   1       79.06       80.54     11.84 o 
   9   4   1       11.51        5.93      5.93 o 
  10   4   1        6.67        1.50      6.21 o 
  11   4   1        2.58        2.07      5.26 o 
   0   5   1        2.91        1.77      8.01 o 
   1   5   1       27.18       26.50      4.16 o 
   2   5   1        6.90        2.68      4.11 o 
   3   5   1       33.14       43.21      8.49 o 
   4   5   1        0.06        3.27      3.36 o 
   5   5   1      167.43      125.84      7.18 o 
   6   5   1        4.55        6.53      3.82 o 
   7   5   1       41.68       43.66      5.35 o 
   8   5   1        3.06        2.59      5.17 o 
   9   5   1        0.81        6.37      9.25 o 
  10   5   1        0.22        2.69      5.42 o 
   1   6   1      173.03      162.76     17.40 o 
   2   6   1        0.91        5.10      6.41 o 
   3   6   1        0.31        3.91      3.85 o 
   4   6   1        1.23        9.27      4.27 o 
   5   6   1        7.80        2.17      4.73 o 
   6   6   1        7.68       14.42      4.78 o 
   7   6   1        6.37       15.22      5.11 o 
   8   6   1       18.88       10.11      7.74 o 
   0   7   1        3.17        3.71      5.35 o 
   1   7   1        1.45        8.88      8.51 o 
   2   7   1        3.57        3.54      9.99 o 
   3   7   1        1.63        7.47     12.66 o 
   4   7   1        0.68       10.48      5.16 o 
   5   7   1       34.22       25.56     13.37 o 
   6   7   1        1.65        0.99      5.99 o 
   7   7   1        8.43        3.52      6.88 o 
   1   8   1       50.66       54.75      9.12 o 
   2   8   1        0.01        2.22      7.11 o 
   3   8   1        0.01        0.94     10.17 o 
   4   8   1        0.04        6.59      7.89 o 
   0   0   2     6353.56     5928.28     75.47 o 
   1   0   2      186.81      205.72      4.95 o 
   2   0   2     1372.57     1290.06     11.91 o 
   4   0   2     1584.10     1768.65     67.81 o 
   5   0   2       13.65       16.89      2.28 o 
   6   0   2      859.32      766.99     11.47 o 
   7   0   2       98.84       95.86      4.87 o 
   8   0   2      736.87      734.27     14.06 o 
   9   0   2        8.97       10.16      3.92 o 
  10   0   2       26.54       28.06      4.70 o 
  11   0   2        0.04        4.30      4.30 o 
  12   0   2       35.80       33.11      6.12 o 
   1   1   2      646.92      645.40     11.65 o 
   2   1   2      271.03      255.81     10.38 o 
   3   1   2     1126.57     1122.37     18.82 o 
   4   1   2     1242.00     1336.98     13.35 o 
   5   1   2      542.90      497.71      8.78 o 
   6   1   2      185.34      176.27      6.01 o 
   7   1   2        6.05        6.22      2.82 o 
   8   1   2        1.70        9.07      4.87 o 
   9   1   2      174.21      167.85      7.94 o 
  10   1   2       16.91        7.20      4.90 o 
  11   1   2       16.04       15.72      4.43 o 
  12   1   2       36.53       34.90      5.74 o 
   1   2   2      222.85      206.37      4.88 o 
   2   2   2      368.33      335.69      7.03 o 
   3   2   2        1.52        2.41      1.62 o 
   4   2   2      768.88      741.91     15.88 o 
   5   2   2       21.67       26.03      5.11 o 
   6   2   2      719.73      642.67     11.76 o 
   7   2   2       45.96       40.19      4.15 o 
   8   2   2      509.41      592.91     13.70 o 
   9   2   2        2.45        0.96      8.51 o 
  10   2   2       17.58        7.72      5.20 o 
  11   2   2        0.19        1.26      4.25 o 
  12   2   2       26.76       26.30      7.71 o 
   1   3   2       10.52       15.64      2.22 o 
   2   3   2       13.67       13.09      1.69 o 
   3   3   2       90.51       86.34      4.14 o 
   4   3   2      559.76      557.29     19.07 o 
   5   3   2      142.04      124.42      5.65 o 
   6   3   2       29.30       32.03      4.56 o 
   7   3   2       35.56       57.34      6.06 o 
   8   3   2        4.32        2.60      4.28 o 
   9   3   2       72.15       65.48      8.62 o 
  10   3   2       17.19       16.77      5.74 o 
  11   3   2        5.48        9.04      5.10 o 
   0   4   2     2282.38     2214.47     20.92 o 
   1   4   2        5.54        5.73      2.74 o 
   2   4   2      185.39      181.98      6.48 o 
   3   4   2        7.48        7.24      2.84 o 
   4   4   2      217.36      185.25      6.95 o 
   5   4   2        0.00        3.22      3.10 o 
   6   4   2      218.94      187.88     11.21 o 
   7   4   2       14.51       17.00      5.14 o 
   8   4   2      227.70      271.33     11.29 o 
   9   4   2        3.70        5.24      5.07 o 
  10   4   2        4.85       18.73     12.47 o 
   1   5   2       87.11      108.03      6.22 o 
   2   5   2       23.98       35.99      4.50 o 
   3   5   2        4.50        5.03      3.22 o 
   4   5   2       73.39       71.41      5.82 o 
   5   5   2       85.39      110.90      7.58 o 
   6   5   2        1.06        3.06      7.02 o 
   7   5   2        5.98        0.57      6.07 o 
   8   5   2        2.41        3.24      5.78 o 
   9   5   2       21.80       12.94      7.15 o 
  10   5   2        7.99       16.82      5.61 o 
   0   6   2      499.90      425.98     12.01 o 
   1   6   2        0.38        3.78      4.92 o 
   2   6   2       35.98       37.24      7.26 o 
   3   6   2        6.28       10.34      3.97 o 
   4   6   2       33.33       31.85      5.24 o 
   5   6   2        1.14        9.98      4.22 o 
   6   6   2       37.28       45.62      6.49 o 
   7   6   2        3.90        4.02      5.61 o 
   8   6   2       65.23       76.52      8.30 o 
   1   7   2       15.67       22.87      6.58 o 
   2   7   2        4.61        5.56      7.48 o 
   3   7   2        0.29        5.53      5.62 o 
   4   7   2       14.89       14.36      5.89 o 
   5   7   2       17.74       21.70      8.80 o 
   6   7   2        0.21        8.00      7.60 o 
   0   8   2      105.90      126.58     10.63 o 
   1   8   2        0.05        2.67      9.77 o 
   2   8   2        1.43       10.92      8.46 o 
   3   8   2        0.55        6.50      6.76 o 
   3   0   3        5.47        4.71      1.41 o 
   4   0   3      335.24      362.63      7.30 o 
   5   0   3        7.81        1.79      2.11 o 
   6   0   3       20.23       16.34      3.47 o 
   7   0   3       32.62       26.06      3.27 o 
   8   0   3      228.56      246.96      8.66 o 
   9   0   3        0.09        0.32      4.75 o 
  10   0   3       28.54       29.39      5.51 o 
  11   0   3       22.36       13.79      5.22 o 
  12   0   3        7.74        1.26      5.70 o 
   1   1   3    11538.50    10346.13   1390.52 o 
   2   1   3      251.32      218.27      3.71 o 
   3   1   3     1000.04      997.95     43.80 o 
   5   1   3     1047.17     1016.10     12.92 o 
   6   1   3       54.53       50.80      3.88 o 
   7   1   3      502.78      495.83      9.34 o 
   8   1   3        4.75       13.07      5.63 o 
   9   1   3      179.34      173.36      9.20 o 
  10   1   3        1.11        2.24      3.89 o 
  11   1   3       31.82       34.16     10.86 o 
  12   1   3        0.02        7.39      4.54 o 
   1   2   3       62.70       64.43      4.45 o 
   2   2   3     1266.34     1332.76     17.47 o 
   3   2   3       69.57       69.88      2.78 o 
   4   2   3       75.43       64.54      3.83 o 
   5   2   3       74.50       93.87      5.22 o 
   6   2   3       28.08       31.26      3.37 o 
   7   2   3      125.31      137.20     11.88 o 
   8   2   3      180.90      197.25     16.32 o 
   9   2   3        1.43        7.26      4.16 o 
  10   2   3       18.87       22.00      5.48 o 
  11   2   3       12.86       14.44      4.19 o 
  12   2   3        5.58        3.62      5.03 o 
   0   3   3      949.58     1023.57     12.73 o 
   1   3   3     2259.61     2191.34    175.12 o 
   2   3   3      126.88      149.41      5.37 o 
   3   3   3     1180.46     1174.92     42.68 o 
   4   3   3      940.62      903.92     13.42 o 
   5   3   3      321.58      344.58      8.84 o 
   6   3   3        8.68        5.45      3.39 o 
   7   3   3      206.13      162.86     10.30 o 
   8   3   3        5.70       25.12      7.92 o 
   9   3   3       95.73      116.01      8.35 o 
  10   3   3        0.56        4.66      4.37 o 
  11   3   3       17.27       10.41      5.63 o 
   1   4   3       56.60       51.84      5.00 o 
   2   4   3      168.25      185.55      5.37 o 
   3   4   3       32.56       29.83      8.74 o 
   4   4   3       14.28       14.19      3.07 o 
   5   4   3        0.00        5.42      3.61 o 
   6   4   3       17.25       23.90      4.43 o 
   7   4   3       75.44       88.78      8.68 o 
   8   4   3       86.06       81.73      7.75 o 
   9   4   3        3.51       15.86     10.91 o 
  10   4   3        6.68        1.35      5.47 o 
   0   5   3      103.14       92.55      6.63 o 
   1   5   3      448.54      474.81     41.02 o 
   2   5   3       16.88       17.07      4.12 o 
   3   5   3      115.94       92.70     13.96 o 
   4   5   3      163.01      180.20     19.33 o 
   5   5   3      154.89      172.02      8.63 o 
   6   5   3        0.45        0.73      4.19 o 
   7   5   3       54.32       55.84      6.85 o 
   8   5   3        2.86       13.14      5.07 o 
   9   5   3       16.41       15.54      6.28 o 
   1   6   3       54.66       65.44      6.49 o 
   2   6   3       15.58        9.24      7.94 o 
   3   6   3        7.95        4.73      6.02 o 
   4   6   3        0.81        0.29     10.98 o 
   5   6   3        3.79       11.50      8.78 o 
   6   6   3        6.21        8.28      5.65 o 
   7   6   3       26.69       31.60     10.93 o 
   8   6   3       26.77       14.57      7.49 o 
   0   7   3       17.69       15.83      6.86 o 
   1   7   3       48.16       39.11      7.09 o 
   2   7   3        2.24        4.04      5.83 o 
   3   7   3       23.55       21.15     12.79 o 
   4   7   3       27.23       28.99      6.79 o 
   5   7   3       25.71       28.70      7.74 o 
   6   7   3        0.17        3.90      9.73 o 
   1   8   3       12.85        5.56      7.55 o 
   2   8   3        1.88       10.21      8.98 o 
   3   8   3        1.94        2.34      7.16 o 
   0   0   4      147.17      147.69      4.75 o 
   1   0   4      515.20      593.38      7.05 o 
   4   0   4      836.43      928.44      8.48 o 
   5   0   4     1075.46     1058.32     35.12 o 
   6   0   4       74.29       56.16      3.66 o 
   7   0   4        4.46        4.88      1.34 o 
   8   0   4      321.74      372.80     18.06 o 
   9   0   4      123.86      118.21      9.15 o 
  10   0   4        9.54        7.91      4.69 o 
  11   0   4        0.13        6.51      3.88 o 
  12   0   4       37.82       37.87      6.06 o 
   1   1   4       33.74       30.52      1.82 o 
   2   1   4        8.70        7.42      2.01 o 
   3   1   4      480.19      366.28      6.78 o 
   4   1   4        5.12        3.91      2.06 o 
   5   1   4       30.19       22.85      3.06 o 
   6   1   4        5.37        5.13      1.36 o 
   7   1   4       21.91       26.54      3.62 o 
   8   1   4       10.21        8.64      4.07 o 
   9   1   4        1.54        6.39      3.23 o 
  10   1   4        4.17       12.13      4.85 o 
  11   1   4        0.22        2.35      4.70 o 
  12   1   4        8.73       12.02      9.31 o 
   0   2   4      448.83      495.56      4.17 o 
   1   2   4        4.29        2.10      1.66 o 
   2   2   4      197.77      195.45      5.91 o 
   3   2   4      205.88      171.42     14.06 o 
   4   2   4      314.05      266.65      6.87 o 
   5   2   4      799.81      809.90     29.50 o 
   6   2   4      138.52      172.94      8.07 o 
   7   2   4        0.25        0.00      3.08 o 
   8   2   4      217.97      180.58      8.57 o 
   9   2   4      100.39      107.52      7.67 o 
  10   2   4        6.25        7.51      2.20 o 
  11   2   4        0.09        4.99      4.99 o 
   1   3   4       53.95       59.07      3.97 o 
   2   3   4       10.15        9.60      3.50 o 
   3   3   4       54.74       53.41      4.19 o 
   4   3   4       71.35       95.92      5.22 o 
   5   3   4       60.74       78.59      5.00 o 
   6   3   4        0.02        0.08      3.51 o 
   7   3   4       31.95       39.75      4.52 o 
   8   3   4        2.26        3.61      4.31 o 
   9   3   4        0.02        1.47      4.65 o 
  10   3   4        4.57       16.94      5.64 o 
  11   3   4        0.57        1.27      5.09 o 
   0   4   4       93.04       84.21     15.77 o 
   1   4   4       12.81       18.02      3.59 o 
   2   4   4       72.00       65.69      4.89 o 
   3   4   4       20.62       16.70      3.92 o 
   4   4   4       79.13       82.17     16.55 o 
   5   4   4      152.02      133.23      7.08 o 
   6   4   4       35.57       37.00      5.08 o 
   7   4   4        3.97        1.07      4.22 o 
   8   4   4      121.20       97.90      8.36 o 
   9   4   4       30.80       41.11      6.38 o 
  10   4   4        1.46        7.59      5.53 o 
   1   5   4        4.18        4.67      1.28 o 
   2   5   4       12.02        7.43      4.38 o 
   3   5   4       14.01       21.69      5.03 o 
   4   5   4        3.00        9.83      4.25 o 
   5   5   4       14.19        7.56      6.66 o 
   6   5   4        0.05        2.36      4.40 o 
   7   5   4        4.66       10.93      5.19 o 
   8   5   4        0.89        5.79     11.46 o 
   9   5   4        0.00        6.43      5.12 o 
   0   6   4       25.58       27.47      6.45 o 
   1   6   4        4.40        7.58      7.60 o 
   2   6   4       12.12       19.83      8.89 o 
   3   6   4        0.30        3.47      4.24 o 
   4   6   4       10.34        9.88      5.05 o 
   5   6   4       18.85       18.81      5.23 o 
   6   6   4        3.81        8.69     11.08 o 
   7   6   4        3.52        7.37      6.37 o 
   8   6   4       41.27       58.81      8.48 o 
   1   7   4        0.00        6.57      5.99 o 
   2   7   4        2.20        2.39      6.77 o 
   3   7   4        3.09        3.78      5.85 o 
   4   7   4        1.35        3.96      6.48 o 
   5   7   4        7.56        9.26      5.99 o 
   6   7   4        0.20        9.78      5.45 o 
   0   8   4       10.23        1.39     11.39 o 
   1   8   4        0.30       10.68      7.05 o 
   2   8   4        0.10        7.62      7.62 o 
   3   8   4        0.62        8.35      6.43 o 
   1   0   5       20.03       22.97      2.68 o 
   2   0   5      210.50      220.32      3.11 o 
   3   0   5       25.32       28.03      2.67 o 
   4   0   5      808.63      736.48     10.12 o 
   5   0   5      135.91      136.49      6.67 o 
   6   0   5        0.56        4.44      2.43 o 
   7   0   5      211.38      176.05      6.73 o 
   8   0   5       50.47       52.96      5.41 o 
   9   0   5       27.81       25.85      3.67 o 
  10   0   5        1.12        0.27      6.06 o 
  11   0   5        6.69       11.06      4.75 o 
  12   0   5        0.39        4.22      4.87 o 
   0   1   5       53.83       48.93      2.69 o 
   1   1   5     1729.46     1723.71     20.54 o 
   2   1   5      258.28      237.49      7.14 o 
   3   1   5     2122.72     2076.51     48.62 o 
   4   1   5     2895.46     3180.42     78.99 o 
   5   1   5      683.79      662.94     16.01 o 
   6   1   5        2.32        2.85      2.34 o 
   7   1   5      196.58      194.63      6.84 o 
   8   1   5       21.28       14.13      5.45 o 
   9   1   5       97.62      105.69      6.73 o 
  10   1   5        0.92        3.35      4.09 o 
  11   1   5       30.73       40.27      5.58 o 
  12   1   5        6.49       13.63      5.35 o 
   1   2   5      154.98      180.44      6.10 o 
   2   2   5       55.06       69.12      4.00 o 
   3   2   5        2.65        1.08      2.18 o 
   4   2   5       57.85       52.96      3.80 o 
   5   2   5       96.82      104.67      5.22 o 
   6   2   5        1.95        0.19      2.78 o 
   7   2   5      108.73      130.82      7.24 o 
   8   2   5       20.66        8.81      6.09 o 
   9   2   5       20.54       17.09      5.22 o 
  10   2   5        3.48        5.22      1.45 o 
  11   2   5        6.42       14.70      5.63 o 
   0   3   5      385.88      466.73     16.19 o 
   1   3   5      768.15      823.56     45.00 o 
   2   3   5        0.14        2.29      2.04 o 
   3   3   5      750.55      624.07     14.62 o 
   4   3   5      859.25      999.74     79.56 o 
   5   3   5      383.51      320.86      8.97 o 
   6   3   5       21.96       26.89      3.90 o 
   7   3   5      115.78      121.18      8.96 o 
   8   3   5        7.56       28.83     10.42 o 
   9   3   5       48.10       46.80      6.15 o 
  10   3   5        0.55       14.39     10.18 o 
  11   3   5       15.51       14.87      5.38 o 
   1   4   5       11.39        6.13      3.37 o 
   2   4   5        8.96        7.59      2.29 o 
   3   4   5        1.09        0.67      2.99 o 
   4   4   5       19.71       15.12      3.59 o 
   5   4   5       11.61        9.77      4.30 o 
   6   4   5        1.49        6.59      3.55 o 
   7   4   5       31.56       35.08      5.78 o 
   8   4   5        9.82       15.23      5.27 o 
   9   4   5       11.84       18.23      7.52 o 
  10   4   5        1.50        0.26      5.85 o 
   0   5   5        9.24        7.05      5.51 o 
   1   5   5      177.11      168.70     14.40 o 
   2   5   5        2.14        3.37      3.79 o 
   3   5   5      238.96      251.06     13.50 o 
   4   5   5      198.76      197.10     28.68 o 
   5   5   5      106.21      115.75      7.83 o 
   6   5   5        0.34        3.25      3.90 o 
   7   5   5       34.25       25.70      6.23 o 
   8   5   5        0.04        2.49      5.58 o 
   9   5   5       13.89       20.29     10.86 o 
   1   6   5        1.43        5.94      4.81 o 
   2   6   5       11.70       12.73      5.07 o 
   3   6   5        0.95        2.52      4.89 o 
   4   6   5        6.14        8.82      4.93 o 
   5   6   5        0.58        2.41      5.13 o 
   6   6   5        0.50        3.42      7.80 o 
   7   6   5        7.60       19.52      5.86 o 
   8   6   5        3.35       11.65      5.85 o 
   0   7   5        3.28        7.16      6.53 o 
   1   7   5       27.11       33.38      7.28 o 
   2   7   5        0.46        0.76      5.63 o 
   3   7   5       42.27       40.57      7.16 o 
   4   7   5       35.01       31.16      6.65 o 
   5   7   5       21.74       43.97     11.67 o 
   6   7   5        0.03        2.50      7.59 o 
   1   8   5        1.57        6.89      9.63 o 
   2   8   5        1.44        1.59     12.24 o 
   1   0   6       67.89       49.57      5.81 o 
   2   0   6      166.74      123.12     20.45 o 
   3   0   6        2.30       12.51      5.73 o 
   4   0   6      204.40      188.79      4.11 o 
   5   0   6        5.47        9.79      2.93 o 
   6   0   6      364.27      384.56      9.40 o 
   7   0   6        0.01        2.54      2.99 o 
   8   0   6      288.89      290.22      9.63 o 
   9   0   6        0.05        0.64      3.94 o 
  10   0   6       25.34       23.61      5.05 o 
  11   0   6        0.53        1.22      4.67 o 
  12   0   6        4.59        9.23      7.01 o 
   1   1   6      686.46      803.13     17.56 o 
   2   1   6      513.63      571.27      9.66 o 
   3   1   6      242.89      268.30      7.20 o 
   4   1   6        9.70        9.89      2.92 o 
   5   1   6        1.86       12.49      6.55 o 
   6   1   6       60.34       42.78      7.08 o 
   7   1   6       28.44       17.19      3.70 o 
   8   1   6       14.92        1.61      6.22 o 
   9   1   6       10.41       14.17      3.98 o 
  10   1   6       33.35       34.47      5.49 o 
  11   1   6        7.06        7.87      7.87 o 
   0   2   6     1083.74     1152.91     31.75 o 
   1   2   6        1.00        0.61      4.74 o 
   2   2   6      475.12      480.28     28.59 o 
   3   2   6       25.40       19.20      5.14 o 
   4   2   6      284.36      245.03      7.18 o 
   5   2   6        0.07        0.84      2.80 o 
   6   2   6      111.77      103.80      5.45 o 
   7   2   6        0.05        1.34      3.53 o 
   8   2   6      249.94      264.81     10.05 o 
   9   2   6        0.26        0.52      5.67 o 
  10   2   6       18.52       28.34      6.25 o 
  11   2   6        0.38        1.30      6.07 o 
   1   3   6      131.03      128.98      7.65 o 
   2   3   6      277.24      304.42     13.35 o 
   3   3   6      152.82      152.37     10.07 o 
   4   3   6       62.61       70.19      5.45 o 
   5   3   6        0.21        0.15      3.26 o 
   6   3   6        1.60        5.31      5.31 o 
   7   3   6       22.90       36.36      5.07 o 
   8   3   6       18.73       22.17      8.15 o 
   9   3   6        7.05        8.96      4.61 o 
  10   3   6       10.36        2.99      9.02 o 
  11   3   6        3.96        5.57      6.12 o 
   0   4   6      412.21      379.98     24.81 o 
   1   4   6        2.94        2.09      3.71 o 
   2   4   6       84.90       93.07      5.59 o 
   3   4   6        4.53        9.66      4.13 o 
   4   4   6       84.79       99.89      8.06 o 
   5   4   6        0.07        3.13      3.52 o 
   6   4   6       43.15       51.50      5.31 o 
   7   4   6        0.41        3.51      4.94 o 
   8   4   6       95.82      103.42      8.41 o 
   9   4   6        0.15        2.94      5.27 o 
  10   4   6        6.61        0.82      5.68 o 
   1   5   6       33.32       33.11      5.25 o 
   2   5   6        2.86       11.47      5.19 o 
   3   5   6       60.62       61.10      5.60 o 
   4   5   6        0.94        1.43      4.08 o 
   5   5   6        0.14        3.05      4.06 o 
   6   5   6        0.47        1.45      5.21 o 
   7   5   6        7.36       14.34      6.40 o 
   8   5   6        5.99        6.75      6.75 o 
   9   5   6        3.12        6.36      6.36 o 
   0   6   6      115.07      123.66     15.05 o 
   1   6   6        2.30        5.95      4.85 o 
   2   6   6        6.21        9.25      7.89 o 
   3   6   6        1.04        5.25      4.43 o 
   4   6   6       12.22        9.81      6.14 o 
   5   6   6        0.10        2.81      5.78 o 
   6   6   6        8.82       18.39      6.24 o 
   7   6   6        0.60        4.07      7.10 o 
   8   6   6       25.50       14.66      6.91 o 
   1   7   6        5.11        8.01      6.28 o 
   2   7   6        0.49        2.22      8.35 o 
   3   7   6       17.09        8.93      6.63 o 
   4   7   6        0.72        9.91      5.49 o 
   5   7   6        0.68        0.49      6.35 o 
   6   7   6        0.45        6.21      6.21 o 
   0   8   6       17.81       21.88      8.59 o 
   1   8   6        0.99        7.68      7.68 o 
   1   0   7      355.50      357.70     13.47 o 
   2   0   7      137.05      135.95      5.58 o 
   3   0   7        0.33        0.23      1.86 o 
   4   0   7      118.66      125.78      9.59 o 
   5   0   7       72.59       70.18      4.66 o 
   6   0   7        7.54       10.96      3.72 o 
   7   0   7       64.47       88.88      7.99 o 
   8   0   7       29.91       29.98      5.74 o 
   9   0   7       16.53       22.12      4.28 o 
  10   0   7       26.86       30.41      6.05 o 
  11   0   7        0.24        2.26      5.04 o 
   0   1   7     2561.48     2190.97     30.63 o 
   1   1   7      523.20      579.51     11.34 o 
   2   1   7        1.78        2.65      2.17 o 
   3   1   7      783.87      681.29     10.49 o 
   4   1   7        5.54        4.80      2.49 o 
   5   1   7      120.68      111.63      8.35 o 
   6   1   7        0.36        2.34      2.97 o 
   7   1   7      146.44      169.35      7.32 o 
   8   1   7       80.27       95.37      6.84 o 
   9   1   7       54.90       69.08      7.33 o 
  10   1   7       19.51       13.31      5.32 o 
  11   1   7       35.59       26.61      6.02 o 
   1   2   7      614.87      641.95      9.15 o 
   2   2   7      265.09      257.11      7.33 o 
   3   2   7        1.15        4.02      1.18 o 
   4   2   7        3.64        2.72      3.06 o 
   5   2   7       97.24       98.53      5.58 o 
   6   2   7        1.62        1.62      3.11 o 
   7   2   7       16.55       12.80      4.29 o 
   8   2   7       29.11       27.79      6.59 o 
   9   2   7        9.15        0.90      4.57 o 
  10   2   7       13.31       13.70     20.87 o 
  11   2   7        0.01        1.82     10.37 o 
   0   3   7      610.89      667.66     28.58 o 
   1   3   7      337.27      271.11     28.22 o 
   2   3   7       22.90       32.48      3.13 o 
   3   3   7      176.14      199.50     19.09 o 
   4   3   7       34.65       42.27      4.86 o 
   5   3   7       90.76       97.72      6.26 o 
   6   3   7        6.38        5.09      3.78 o 
   7   3   7       70.52       64.51     10.42 o 
   8   3   7       38.04       45.38      6.24 o 
   9   3   7       22.80       18.35      5.63 o 
  10   3   7       10.22       13.78      5.63 o 
   1   4   7      120.71       98.69      8.75 o 
   2   4   7       15.04       12.92      3.55 o 
   3   4   7        3.97        5.39      1.58 o 
   4   4   7        0.37        0.38      3.31 o 
   5   4   7       16.66       15.73      3.85 o 
   6   4   7        0.18        2.32      5.32 o 
   7   4   7        5.52        1.98      4.42 o 
   8   4   7       10.14        1.98      9.46 o 
   9   4   7        3.92        3.78      5.87 o 
  10   4   7        3.74        5.83      5.83 o 
   0   5   7      241.62      267.20     14.00 o 
   1   5   7       45.04       47.61      5.80 o 
   2   5   7        1.08        1.78      3.45 o 
   3   5   7       84.63       70.24      8.03 o 
   4   5   7       21.61       16.05      6.18 o 
   5   5   7       15.33       14.10      8.06 o 
   6   5   7        0.96        0.80      7.27 o 
   7   5   7       14.45       15.94      5.11 o 
   8   5   7        6.80        8.21      6.56 o 
   9   5   7        6.30        3.38      6.59 o 
   1   6   7       20.09        7.45      5.86 o 
   2   6   7        0.10        2.19      9.04 o 
   3   6   7        2.07        1.33      5.02 o 
   4   6   7        0.03        1.08      4.95 o 
   5   6   7        1.68        2.46      5.60 o 
   6   6   7        0.26        6.09      6.09 o 
   7   6   7        1.70        2.77      5.89 o 
   0   7   7       42.30       29.76      8.82 o 
   1   7   7        5.09        1.44      9.39 o 
   2   7   7        0.14        5.41      8.48 o 
   3   7   7       12.64       12.39      6.40 o 
   4   7   7        8.01       15.47      8.49 o 
   5   7   7        3.18       14.72      7.10 o 
   0   0   8      144.35      160.05     11.02 o 
   1   0   8     1486.91     1360.54     14.90 o 
   2   0   8       43.38       40.65      2.76 o 
   3   0   8      243.03      276.17      5.97 o 
   4   0   8      783.37      910.77     12.96 o 
   5   0   8      225.54      192.84      6.66 o 
   6   0   8      226.21      201.62      8.50 o 
   7   0   8       10.95       13.50      3.95 o 
   8   0   8       31.46       27.01      5.53 o 
   9   0   8        8.67        8.47      4.19 o 
  10   0   8       13.88       22.86      6.03 o 
  11   0   8        2.90        1.26      5.75 o 
   1   1   8        1.77        1.61      0.48 o 
   2   1   8       72.28       73.40      4.80 o 
   3   1   8       43.41       41.50      3.35 o 
   4   1   8        0.00        0.87      3.84 o 
   5   1   8        1.47        2.14      2.56 o 
   6   1   8        0.29        5.40      5.43 o 
   7   1   8       42.88       49.45      6.14 o 
   8   1   8        0.18        9.77      4.30 o 
   9   1   8        0.20        4.31      5.29 o 
  10   1   8       11.99        7.23      5.37 o 
  11   1   8        1.76        4.97     14.30 o 
   0   2   8      358.21      347.84     19.79 o 
   1   2   8      422.74      410.70     19.97 o 
   2   2   8       15.19       11.77      2.70 o 
   3   2   8        3.52        6.95      2.58 o 
   4   2   8      458.28      438.15      9.86 o 
   5   2   8      222.58      227.85      9.81 o 
   6   2   8      188.27      177.60      7.69 o 
   7   2   8        3.68        1.28      3.52 o 
   8   2   8       29.27       34.14      5.32 o 
   9   2   8        8.22        3.55      5.24 o 
  10   2   8        9.39        6.48      5.25 o 
  11   2   8        2.67        5.80      7.29 o 
   1   3   8       48.97       60.13      3.93 o 
   2   3   8       29.37       33.62      7.43 o 
   3   3   8       36.29       38.45      9.87 o 
   4   3   8        0.36        1.98      5.21 o 
   5   3   8        0.01        6.52      3.15 o 
   6   3   8        2.60        2.11      3.45 o 
   7   3   8       10.70        1.83      4.40 o 
   8   3   8        0.80        5.34      7.51 o 
   9   3   8        0.08        2.93      6.69 o 
  10   3   8        8.27        8.81      5.62 o 
   0   4   8      223.94      188.67     17.39 o 
   1   4   8       90.75       97.66      9.28 o 
   2   4   8       12.48       15.97      4.30 o 
   3   4   8        3.10        2.46      3.42 o 
   4   4   8      135.96      137.56      7.23 o 
   5   4   8       52.84       62.94      5.98 o 
   6   4   8       81.00       76.51      6.79 o 
   7   4   8        1.07        0.36      4.43 o 
   8   4   8       21.36       10.09      6.00 o 
   9   4   8        1.18        5.80      5.42 o 
   1   5   8        0.35        4.64      4.64 o 
   2   5   8       12.59       11.69      3.39 o 
   3   5   8       11.29        7.31      4.24 o 
   4   5   8        0.07        0.38      3.83 o 
   5   5   8        5.31        1.91     10.62 o 
   6   5   8        2.38        2.36      4.69 o 
   7   5   8        8.68       11.19      5.64 o 
   8   5   8        0.66        8.68      5.78 o 
   0   6   8       84.61       86.46     11.77 o 
   1   6   8       16.52        7.83      5.58 o 
   2   6   8        3.04        2.64      5.60 o 
   3   6   8        1.92        3.81      5.00 o 
   4   6   8       23.13       28.09      6.16 o 
   5   6   8        8.05        2.20      5.73 o 
   6   6   8       19.93       17.22      6.47 o 
   7   6   8        0.47        2.06      6.09 o 
   1   7   8        1.11        3.74      9.55 o 
   2   7   8        2.82        3.91      5.64 o 
   3   7   8        3.37        3.02      5.98 o 
   4   7   8        0.00        5.80      9.09 o 
   5   7   8        2.31        2.64      6.43 o 
   1   0   9      462.69      502.69      9.38 o 
   2   0   9        3.02        1.88      2.20 o 
   3   0   9        0.02        3.39      4.29 o 
   4   0   9       27.01       25.73      3.27 o 
   5   0   9       71.93       83.93     12.83 o 
   6   0   9        3.68        1.81      3.77 o 
   7   0   9       11.25        2.75      3.86 o 
   8   0   9       23.62       21.53      5.05 o 
   9   0   9        8.49       11.58      8.71 o 
  10   0   9        8.65       21.57      8.24 o 
  11   0   9        2.94       10.77      7.60 o 
   0   1   9      932.11      951.59     12.76 o 
   1   1   9     1348.94     1325.52     15.86 o 
   2   1   9      493.26      482.04      9.47 o 
   3   1   9       15.62       14.03      3.04 o 
   4   1   9       89.55       85.04      4.83 o 
   5   1   9       28.33       22.60      4.38 o 
   6   1   9        8.56       10.69      3.22 o 
   7   1   9      106.40      110.97     10.75 o 
   8   1   9       37.04       37.50      7.85 o 
   9   1   9       25.94       30.76      9.06 o 
  10   1   9        0.98       10.52      5.92 o 
  11   1   9       15.33       24.84      8.65 o 
   1   2   9       72.35       79.51      4.76 o 
   2   2   9        5.82        1.91      3.36 o 
   3   2   9        0.46        0.23      2.82 o 
   4   2   9       10.30        7.94      3.16 o 
   5   2   9       25.59       22.56      4.29 o 
   6   2   9        2.80        1.80      4.28 o 
   7   2   9       30.13       26.96      5.44 o 
   8   2   9       20.17       17.31      5.25 o 
   9   2   9        3.80       10.46      8.61 o 
  10   2   9        6.42        3.68      5.12 o 
   0   3   9      242.94      222.91     22.24 o 
   1   3   9      308.15      316.38     24.36 o 
   2   3   9      178.52      167.84      8.42 o 
   3   3   9       75.07       85.89      4.71 o 
   4   3   9       57.11       63.62      4.53 o 
   5   3   9       14.32        1.45      5.44 o 
   6   3   9        9.77       10.97      4.20 o 
   7   3   9       41.36       49.11      5.82 o 
   8   3   9       23.00       33.61      6.36 o 
   9   3   9       12.69       18.58      5.80 o 
  10   3   9        0.38        3.58      5.36 o 
   1   4   9       57.27       50.17      8.10 o 
   2   4   9       12.72       13.01      4.01 o 
   3   4   9        0.55        5.02      3.72 o 
   4   4   9       11.32        0.54      6.15 o 
   5   4   9       25.94       36.15      5.89 o 
   6   4   9        0.19        0.28      7.74 o 
   7   4   9       17.90       26.66      5.35 o 
   8   4   9        8.57       10.17      5.60 o 
   9   4   9        0.85        3.69      5.19 o 
   0   5   9       50.07       50.92      8.01 o 
   1   5   9       56.81       57.92      5.71 o 
   2   5   9       23.92       28.16      5.07 o 
   3   5   9       11.40       11.44      4.08 o 
   4   5   9       18.38       18.48     13.92 o 
   5   5   9       16.11       17.82      5.47 o 
   6   5   9        3.95        5.62      5.62 o 
   7   5   9        9.09        1.46      6.01 o 
   8   5   9        7.37        2.04      8.49 o 
   1   6   9       24.82       23.31      6.03 o 
   2   6   9        7.76        7.45      5.53 o 
   3   6   9        0.22        5.22      5.22 o 
   4   6   9        4.76        6.27      5.87 o 
   5   6   9       11.48        7.52      6.06 o 
   6   6   9        0.07        0.48      5.94 o 
   0   7   9        5.92       10.22      7.89 o 
   1   7   9        3.96       11.08      5.32 o 
   2   7   9        2.13        7.04      8.35 o 
   3   7   9        3.64        6.18      6.25 o 
   4   7   9        5.51        3.42      5.94 o 
   0   0  10      124.47      125.14      7.35 o 
   1   0  10       11.41        4.47      4.10 o 
   2   0  10      170.25      147.95      5.88 o 
   3   0  10        1.64        1.30      0.35 o 
   4   0  10       50.18       57.04      6.00 o 
   5   0  10       15.11       15.68      6.66 o 
   6   0  10       21.77       15.08      4.64 o 
   7   0  10        1.33        5.47      4.17 o 
   8   0  10       45.10       59.10      6.04 o 
   9   0  10       14.55       14.10      5.26 o 
  10   0  10       15.19        8.95     12.33 o 
   1   1  10       81.54       84.25      4.89 o 
   2   1  10        0.09        2.56      2.56 o 
   3   1  10       28.53       33.24      6.71 o 
   4   1  10       25.02       21.67      3.49 o 
   5   1  10       85.56       94.07     13.30 o 
   6   1  10       76.45       88.81      6.19 o 
   7   1  10       25.27       20.80      4.95 o 
   8   1  10       19.87       16.94      4.89 o 
   9   1  10        6.90        3.90      5.58 o 
  10   1  10        0.01        2.28      5.95 o 
   0   2  10      245.84      253.93      9.78 o 
   1   2  10        0.19        1.20      4.14 o 
   2   2  10       58.98       75.12      9.00 o 
   3   2  10       38.65       54.13      5.95 o 
   4   2  10       10.55       10.47      2.69 o 
   5   2  10        6.15       11.78      7.29 o 
   6   2  10       32.38       41.67      5.14 o 
   7   2  10        0.14        4.80      4.12 o 
   8   2  10       29.32       28.76      5.00 o 
   9   2  10       12.25       24.52      6.23 o 
  10   2  10       11.00       11.82      5.75 o 
   1   3  10       41.31       48.31      3.87 o 
   2   3  10        4.04        1.16      2.83 o 
   3   3  10        1.36        2.85      6.02 o 
   4   3  10        0.86        2.86      4.12 o 
   5   3  10       52.93       50.12      5.83 o 
   6   3  10       49.83       55.03      6.96 o 
   7   3  10       29.87       31.94      5.94 o 
   8   3  10       14.33       11.22      5.81 o 
   9   3  10        1.47        6.16      6.16 o 
  10   3  10        0.21        2.05      5.29 o 
   0   4  10       91.17       90.24     14.96 o 
   1   4  10        0.02        4.33      3.06 o 
   2   4  10       20.23       25.06      4.24 o 
   3   4  10       19.65       21.75      7.18 o 
   4   4  10        0.24        0.43      4.17 o 
   5   4  10        5.87        1.31      4.39 o 
   6   4  10        8.69       13.42      4.64 o 
   7   4  10        0.07        1.45      4.50 o 
   8   4  10       16.32       11.56      5.54 o 
   9   4  10        4.47       12.39      5.95 o 
   1   5  10        0.18        0.90      3.92 o 
   2   5  10        1.17        2.07      4.39 o 
   3   5  10        0.09        4.09      7.25 o 
   4   5  10        1.59        8.89      3.95 o 
   5   5  10       14.57       19.61      8.21 o 
   6   5  10       17.17       18.95      5.84 o 
   7   5  10       13.44       14.15      5.80 o 
   8   5  10        4.74        3.22      6.02 o 
   0   6  10       23.04       29.25      6.27 o 
   1   6  10        0.01        3.97      5.14 o 
   2   6  10        4.28        9.30      6.48 o 
   3   6  10        6.00        0.41      5.22 o 
   4   6  10        0.58        0.32      4.88 o 
   5   6  10        2.26       12.39      5.82 o 
   6   6  10        1.09        4.11      5.49 o 
   1   7  10        0.03        0.01      5.98 o 
   2   7  10        0.54        1.60     11.91 o 
   3   7  10        0.08        1.43      5.70 o 
   1   0  11       14.81       20.18      3.06 o 
   2   0  11       27.62       26.51      3.63 o 
   3   0  11        9.89        8.37      3.79 o 
   4   0  11        1.21        3.50      3.50 o 
   5   0  11      197.71      229.05      8.84 o 
   6   0  11       43.78       59.74      5.59 o 
   7   0  11       66.74       69.66      6.48 o 
   8   0  11       22.01       24.87      6.31 o 
   9   0  11        0.01        4.64      6.12 o 
  10   0  11        0.23        1.70      6.73 o 
   0   1  11      105.26       86.23      4.89 o 
   1   1  11        2.32        0.53      2.69 o 
   2   1  11        1.73        5.63      2.96 o 
   3   1  11      329.47      294.89      8.92 o 
   4   1  11       29.32       29.52      4.41 o 
   5   1  11      524.35      552.73     17.22 o 
   6   1  11       37.47       30.98      5.25 o 
   7   1  11       47.93       55.68      6.41 o 
   8   1  11        6.30        7.69      8.10 o 
   9   1  11        0.14        3.24      5.73 o 
  10   1  11        0.62        6.75      7.50 o 
   1   2  11        3.06        3.23      6.57 o 
   2   2  11        2.17       10.54      6.02 o 
   3   2  11        4.15        2.08      3.97 o 
   4   2  11        6.05       13.12      3.80 o 
   5   2  11      128.22      158.04     23.88 o 
   6   2  11       17.95        9.60      8.82 o 
   7   2  11       45.74       43.61      5.87 o 
   8   2  11       12.80        0.01     11.28 o 
   9   2  11        0.04        0.20      5.43 o 
  10   2  11        0.01        3.04      5.21 o 
   0   3  11        3.99        4.51      2.90 o 
   1   3  11        2.55        3.26      3.26 o 
   2   3  11        5.61        9.21      3.30 o 
   3   3  11      162.72      163.01      7.43 o 
   4   3  11       10.79       17.56      4.15 o 
   5   3  11      262.80      281.61     10.18 o 
   6   3  11       14.49       11.58      4.91 o 
   7   3  11       26.74       46.12      8.85 o 
   8   3  11        3.83        2.97      6.76 o 
   9   3  11        0.08        0.38      5.45 o 
   1   4  11        1.32        0.92      3.90 o 
   2   4  11       16.08       22.85      4.49 o 
   3   4  11        0.00        3.88      5.81 o 
   4   4  11        0.60        3.34      4.14 o 
   5   4  11       38.33       44.70      6.11 o 
   6   4  11        2.40        2.22      4.81 o 
   7   4  11       19.10       17.86     17.60 o 
   8   4  11        6.36        1.72      6.91 o 
   0   5  11        4.82        5.79      4.39 o 
   1   5  11        3.35        8.76      4.19 o 
   2   5  11        0.05        3.97      3.97 o 
   3   5  11       54.39       58.35     12.24 o 
   4   5  11        7.48        2.32      5.00 o 
   5   5  11       74.88       82.47      7.47 o 
   6   5  11       11.68       21.06     10.32 o 
   7   5  11        7.75        2.16      6.04 o 
   1   6  11        0.08        2.34      5.46 o 
   2   6  11       11.92       12.56      8.45 o 
   3   6  11        0.76        6.21      6.21 o 
   4   6  11        0.02        1.95      5.81 o 
   5   6  11        8.24        4.32      6.63 o 
   0   7  11        0.36        2.45      6.22 o 
   1   7  11        0.45        2.19     12.48 o 
   2   7  11        0.17        2.58      5.40 o 
   0   0  12      267.49      249.15      9.36 o 
   1   0  12       70.57       74.29      5.71 o 
   2   0  12       18.75       18.40      4.06 o 
   3   0  12      434.05      439.60     42.01 o 
   4   0  12      296.48      284.73     32.39 o 
   5   0  12       86.77       80.52      7.05 o 
   6   0  12       15.64       12.75      5.50 o 
   7   0  12        1.09        1.34      4.72 o 
   8   0  12       56.36       47.74      7.72 o 
   9   0  12        2.56       13.45     18.61 o 
  10   0  12       13.73       17.01      7.39 o 
   1   1  12        2.31        6.04      6.39 o 
   2   1  12       15.35       26.09      5.50 o 
   3   1  12       52.29       47.63      5.59 o 
   4   1  12        8.82        7.72      6.36 o 
   5   1  12       26.67       18.66      6.11 o 
   6   1  12       40.40       42.02      6.01 o 
   7   1  12       15.32       11.31      5.17 o 
   8   1  12        0.84        4.80      5.82 o 
   9   1  12        6.00       17.83      5.75 o 
  10   1  12        0.04        0.75      6.23 o 
   0   2  12       57.66       61.60      4.57 o 
   1   2  12       35.01       31.30      3.86 o 
   2   2  12       34.75       32.20      7.78 o 
   3   2  12      335.94      301.24     10.07 o 
   4   2  12      159.33      153.76      7.71 o 
   5   2  12       47.55       40.57      5.90 o 
   6   2  12       20.00        8.36     10.02 o 
   7   2  12        0.72        0.94      4.87 o 
   8   2  12       44.15       58.79      6.78 o 
   9   2  12        2.62        2.20      6.86 o 
   1   3  12        3.36        4.81      3.32 o 
   2   3  12       20.37       19.20      5.73 o 
   3   3  12       32.01       24.81      5.95 o 
   4   3  12       10.67        5.19      4.25 o 
   5   3  12       18.69       22.07      4.57 o 
   6   3  12       15.62        8.35      5.04 o 
   7   3  12       13.08       12.25      6.00 o 
   8   3  12        0.38        4.69      5.22 o 
   9   3  12        3.30        6.23      5.57 o 
   0   4  12       13.31        8.71      4.42 o 
   1   4  12        9.34        2.02      4.15 o 
   2   4  12       11.64       12.37      3.49 o 
   3   4  12      110.29      110.83      7.60 o 
   4   4  12       50.89       52.76      5.65 o 
   5   4  12       15.26       11.69      5.56 o 
   6   4  12        6.09        6.42      4.77 o 
   7   4  12        0.28        4.99      5.01 o 
   8   4  12       15.71       18.82      6.25 o 
   1   5  12        0.07        2.04      4.02 o 
   2   5  12        3.97        0.88      6.15 o 
   3   5  12       13.19       14.16      5.34 o 
   4   5  12        0.65        8.42      4.74 o 
   5   5  12        6.47        3.16      5.49 o 
   6   5  12        5.15        4.86      6.22 o 
   7   5  12        5.48        0.79      7.55 o 
   0   6  12        2.45        0.85      6.68 o 
   1   6  12        1.20        9.17      4.83 o 
   2   6  12        2.49        3.21      5.41 o 
   3   6  12       23.91       26.70      6.28 o 
   4   6  12       13.32        7.85      5.59 o 
   5   6  12        2.95        1.55      8.67 o 
   1   0  13        2.82        1.25      3.74 o 
   2   0  13       26.19       16.13      4.72 o 
   3   0  13       86.74       95.00     10.22 o 
   4   0  13        4.35        3.94      1.15 o 
   5   0  13       10.25       15.03      6.26 o 
   6   0  13        0.63        1.99      6.04 o 
   7   0  13        7.55        6.39      5.69 o 
   8   0  13        1.33        5.78      5.78 o 
   9   0  13        0.00       10.82      6.62 o 
   0   1  13       20.87       16.12      4.01 o 
   1   1  13       35.51       43.68      4.45 o 
   2   1  13       73.51       77.84      6.19 o 
   3   1  13      396.35      418.77     12.07 o 
   4   1  13        1.50        5.90     11.83 o 
   5   1  13      117.81      118.82      7.63 o 
   6   1  13        9.00        4.91      5.29 o 
   7   1  13        4.38        1.40      4.81 o 
   8   1  13       10.46       20.26      6.01 o 
   9   1  13        1.55        1.71      5.91 o 
   1   2  13        0.55        4.55      6.38 o 
   2   2  13       25.34       13.32      6.27 o 
   3   2  13       57.01       63.82      6.19 o 
   4   2  13       10.76       12.28     12.04 o 
   5   2  13        2.11       11.53      4.55 o 
   6   2  13        0.08        7.37      7.37 o 
   7   2  13        3.83        3.91      4.77 o 
   8   2  13        1.54        0.03      5.59 o 
   9   2  13        0.02        1.74     10.67 o 
   0   3  13        1.72        3.92      5.08 o 
   1   3  13       18.16       16.23      4.16 o 
   2   3  13       28.62       27.96      4.62 o 
   3   3  13      155.76      149.35      7.79 o 
   4   3  13        0.71        2.32      4.00 o 
   5   3  13       63.93       51.85      6.29 o 
   6   3  13        9.21        2.55      5.08 o 
   7   3  13        2.89        0.70      6.39 o 
   8   3  13        4.11       16.90     13.79 o 
   1   4  13        0.02        1.25      3.64 o 
   2   4  13        4.10        3.60      4.28 o 
   3   4  13       24.01       20.78      5.66 o 
   4   4  13        6.31        6.96      5.94 o 
   5   4  13        0.41        5.27      4.94 o 
   6   4  13        0.00        5.32      5.32 o 
   7   4  13        3.30        3.37      5.24 o 
   0   5  13        0.85        4.20      4.20 o 
   1   5  13        1.13        4.21      4.82 o 
   2   5  13       11.02        6.92      5.79 o 
   3   5  13       56.02       59.73     10.95 o 
   4   5  13        2.22        1.98      5.44 o 
   5   5  13       14.98        9.57      5.60 o 
   6   5  13        4.17        4.09      5.49 o 
   1   6  13        0.12        9.33      4.89 o 
   2   6  13        0.57        0.98      5.20 o 
   3   6  13        7.89       10.67     10.39 o 
   4   6  13        2.29       13.76      7.74 o 
   0   0  14        3.22        5.58      5.60 o 
   1   0  14        5.15        3.93      4.50 o 
   2   0  14        5.70       12.21      4.35 o 
   3   0  14       84.65       98.89      7.65 o 
   4   0  14        1.92        7.83      7.83 o 
   5   0  14        1.60        5.18      5.18 o 
   6   0  14        2.21       11.18      5.22 o 
   7   0  14        1.03        5.81      5.81 o 
   8   0  14        8.18       16.46      9.98 o 
   9   0  14        1.10        9.85      6.47 o 
   1   1  14       10.29       10.38      5.88 o 
   2   1  14       60.26       70.67      7.01 o 
   3   1  14       30.71       30.82      6.13 o 
   4   1  14        3.09        2.40      4.93 o 
   5   1  14        0.23        2.72      4.28 o 
   6   1  14        9.70        2.04     14.51 o 
   7   1  14       30.37       41.50     13.95 o 
   8   1  14        1.06        4.18      5.10 o 
   9   1  14       13.98       18.35      7.30 o 
   0   2  14        0.36        0.91      3.56 o 
   1   2  14       12.39       10.16      4.33 o 
   2   2  14        5.79       13.96      3.77 o 
   3   2  14       33.74       29.42      5.74 o 
   4   2  14        0.83        2.32      8.45 o 
   5   2  14        3.48        8.68      4.42 o 
   6   2  14        1.36        9.47      5.11 o 
   7   2  14        0.29        5.75      5.75 o 
   8   2  14        6.55        5.90     11.09 o 
   1   3  14        9.57        7.00      3.66 o 
   2   3  14       46.79       52.04      5.89 o 
   3   3  14       27.86       28.29      5.05 o 
   4   3  14        0.59        5.93      4.02 o 
   5   3  14        0.10        4.57      4.57 o 
   6   3  14        1.96        1.44      5.24 o 
   7   3  14       11.17        5.87      5.29 o 
   8   3  14        0.55        1.98      5.73 o 
   0   4  14        0.18        0.08      3.99 o 
   1   4  14        6.25        1.38     10.37 o 
   2   4  14        4.95        6.86      4.81 o 
   3   4  14       15.59        9.58      7.89 o 
   4   4  14        0.03        1.45      4.73 o 
   5   4  14        1.13        0.17      5.06 o 
   6   4  14        0.29        2.14      9.59 o 
   7   4  14        0.01        9.88      4.90 o 
   1   5  14        0.59        4.08      4.76 o 
   2   5  14       23.70       28.37      7.99 o 
   3   5  14       13.86        6.73      6.05 o 
   4   5  14        0.00        4.47     11.76 o 
   5   5  14        0.38        6.19      4.82 o 
   0   6  14        0.19        6.16      6.14 o 
   1   6  14        1.45        5.71      5.47 o 
   2   6  14        2.20        2.17      5.67 o 
   1   0  15        0.16        6.78      4.58 o 
   2   0  15        4.42        7.18      5.68 o 
   3   0  15        0.94        6.30      4.59 o 
   4   0  15        0.60        0.10      9.01 o 
   5   0  15       14.98        0.37      7.01 o 
   6   0  15        7.23       12.73      5.99 o 
   7   0  15        3.48        0.46      6.93 o 
   8   0  15        2.33        6.03      8.85 o 
   0   1  15        2.80        9.14      4.21 o 
   1   1  15        4.48        7.77      4.73 o 
   2   1  15        1.45        2.98      5.02 o 
   3   1  15       10.45        2.29      5.10 o 
   4   1  15       49.82       42.32      6.19 o 
   5   1  15        2.53        5.32      4.65 o 
   6   1  15        2.08        9.23      7.73 o 
   7   1  15        0.01        4.10      5.53 o 
   8   1  15        1.26       19.69     12.63 o 
   1   2  15        1.51        1.98      4.15 o 
   2   2  15        1.01        6.80      7.49 o 
   3   2  15        2.48        6.33      4.21 o 
   4   2  15        1.22        2.55      4.84 o 
   5   2  15       12.28       14.10      4.83 o 
   6   2  15        4.51        3.47      5.32 o 
   7   2  15        1.00        2.10      6.34 o 
   8   2  15        1.22        0.20      5.84 o 
   0   3  15        0.26        4.28      7.02 o 
   1   3  15        6.36        8.34      5.17 o 
   2   3  15        1.32        8.05      4.60 o 
   3   3  15       15.25       17.78      4.87 o 
   4   3  15       26.39       26.72      5.22 o 
   5   3  15        1.06        0.50      4.20 o 
   6   3  15        0.53        3.86      5.08 o 
   7   3  15        0.12        5.89      4.79 o 
   1   4  15        0.00        6.82      6.82 o 
   2   4  15        0.37        1.62      4.44 o 
   3   4  15        3.43        7.23      4.10 o 
   4   4  15        0.24        3.14      4.87 o 
   5   4  15        2.90        2.77      4.87 o 
   6   4  15        1.62        3.48      4.66 o 
   0   5  15        0.29        1.26      4.62 o 
   1   5  15        2.82        6.61      5.26 o 
   2   5  15        1.68        5.01      5.17 o 
   3   5  15        5.99        6.18      6.72 o 
   4   5  15        8.01        4.92      5.53 o 
   0   0  16       40.13       44.65      6.93 o 
   1   0  16       28.87       30.70      7.23 o 
   2   0  16       47.29       49.21     12.17 o 
   3   0  16        9.05       10.10      2.96 o 
   4   0  16       20.47       31.28      6.88 o 
   5   0  16        0.01        3.60      5.26 o 
   6   0  16        8.88       12.25      7.58 o 
   7   0  16        4.95        6.03      7.24 o 
   1   1  16        1.18        2.14      4.71 o 
   2   1  16        4.53        6.47      5.26 o 
   3   1  16       21.70       17.17      5.53 o 
   4   1  16        3.09        5.67      5.67 o 
   5   1  16        0.89        0.50      5.38 o 
   6   1  16        0.01        1.06      5.52 o 
   7   1  16        1.41        8.83      8.36 o 
   0   2  16       40.45       34.51      5.69 o 
   1   2  16       16.76       13.54      4.81 o 
   2   2  16       27.27       18.13      5.91 o 
   3   2  16        3.58        5.43      4.87 o 
   4   2  16       11.56       11.25      5.69 o 
   5   2  16        0.00        5.23      4.92 o 
   6   2  16        8.01       12.96      5.74 o 
   7   2  16        2.70        1.76      5.38 o 
   1   3  16        0.29        3.25     11.53 o 
   2   3  16        2.95        5.25      3.63 o 
   3   3  16        9.19        3.00      5.00 o 
   4   3  16        0.67        2.02      4.47 o 
   5   3  16        0.38       10.02      4.47 o 
   6   3  16        0.03        0.38      5.65 o 
   0   4  16       12.76        9.21      4.58 o 
   1   4  16        5.69        5.59      5.34 o 
   2   4  16       11.36       16.87      4.75 o 
   3   4  16        1.01        7.24      4.80 o 
   4   4  16        3.33        6.68      4.33 o 
   5   4  16        0.07        3.58      5.37 o 
   1   5  16        0.06        5.16      5.16 o 
   2   5  16        3.46        8.75      5.15 o 
   1   0  17        0.15        3.74      6.66 o 
   2   0  17        2.46        6.10      5.67 o 
   3   0  17        0.78        0.31      5.22 o 
   4   0  17        1.30        1.85      5.72 o 
   5   0  17        1.40        1.24      5.52 o 
   6   0  17        0.54        6.01      7.30 o 
   7   0  17        0.03        0.44      5.38 o 
   0   1  17        8.51       16.05      7.05 o 
   1   1  17       14.33        7.77      5.88 o 
   2   1  17        0.06        2.72      5.32 o 
   3   1  17        1.35        1.05     11.86 o 
   4   1  17        5.67        3.68      5.64 o 
   5   1  17        1.09        1.88     11.07 o 
   6   1  17        0.25        8.20      8.20 o 
   1   2  17        0.36        5.73      5.73 o 
   2   2  17        3.46        0.99      5.60 o 
   3   2  17        0.53        4.92      4.92 o 
   4   2  17        2.09        4.44      8.36 o 
   5   2  17        0.76        6.13      6.13 o 
   6   2  17        0.14        4.56      5.95 o 
   0   3  17        0.67        8.82      4.73 o 
   1   3  17        7.10       10.41      4.32 o 
   2   3  17        0.08        1.88      4.68 o 
   3   3  17        0.69        0.71      4.24 o 
   4   3  17        2.31        9.30      4.44 o 
   5   3  17        0.47        8.57      4.85 o 
   1   4  17        0.42        2.74      5.04 o 
   2   4  17        0.99        4.66      4.66 o 
   3   4  17        0.22        2.00      4.72 o 
   0   0  18        4.01        6.53      2.00 o 
   1   0  18        6.50       15.34      7.41 o 
   2   0  18        6.12       11.99      6.72 o 
   3   0  18        0.68        1.14     10.85 o 
   4   0  18        1.66        5.80      6.01 o 
   5   0  18        1.60        5.52      8.77 o 
   6   0  18        3.57       10.33      7.37 o 
   1   1  18        0.46       11.18      8.05 o 
   2   1  18        1.41        5.13      5.57 o 
   3   1  18        0.46        0.76      5.49 o 
   4   1  18        0.16        4.04      5.28 o 
   5   1  18        0.26        3.48      5.91 o 
   0   2  18        1.14        9.39      4.74 o 
   1   2  18        3.52        6.13      5.58 o 
   2   2  18        6.29        2.42      4.87 o 
   3   2  18        0.80        0.02      5.24 o 
   4   2  18        0.67        0.90      6.38 o 
   5   2  18        0.95        3.95      7.70 o 
   1   3  18        0.02        4.95      4.95 o 
   2   3  18        0.61        4.57      8.57 o 
   3   3  18        0.04        4.87      5.55 o 
   4   3  18        0.00        0.02      5.06 o 
   0   4  18        0.28        5.80     11.41 o 
   1   4  18        1.01        5.54      4.94 o 
   1   0  19        1.15       12.60     18.71 o 
   2   0  19        3.11        9.07     18.53 o 
   3   0  19        5.93        4.64      6.12 o 
   4   0  19        0.01        2.81      6.44 o 
   0   1  19        3.64        8.11      7.19 o 
   1   1  19        0.34        8.29     15.15 o 
   2   1  19        0.07        2.32     10.44 o 
   3   1  19        0.33        2.51      5.53 o 
   4   1  19        0.71        0.06      4.86 o 
   1   2  19        0.52        3.49      6.03 o 
   2   2  19        1.90        0.46      5.67 o 
   3   2  19        4.05        1.14      5.05 o 
   0   3  19        1.17        5.35      5.34 o 
   1   3  19        0.13        0.04      5.58 o 
   2   3  19        0.02       14.11      5.79 o 
   0   0  20        2.62        2.62      0.75 o 
   1   0  20        1.20        2.94      8.07 o 
   2   0  20        2.45        9.78     12.77 o 
   3   0  20        2.52        7.97     11.02 o 
   1   1  20        0.85        3.88      8.32 o 
   2   1  20        0.50        1.84      6.17 o 
   0   2  20        1.70        0.96      6.35 o 
                                                 
